# Supplementary material for: Comparing sputum microbiota characteristics between severe and critically ill influenza patients
Source: Front Cell Infect Microbiol. 2023 Dec 18;13:1297946. doi: 10.3389/fcimb.2023.1297946 (PMC10766813; doi:10.3389/fcimb.2023.1297946)
Supplement: Supplementary file 5 [file Table_1.xlsx]

## Sheet: total
Supplementary table 1 Correlation coefficient and p value between sputum microbiota and clinical data
num	x	y	correlation coefficient	p_value	p_sig
1	Actinobacillus	Actinobacillus	1	NA
2	Actinobacillus	Alloprevotella	0.272175	0.0295746	*
3	Actinobacillus	Capnocytophaga	0.0891158	0.483759
4	Actinobacillus	Clostridia_UCG-014	0.17066	0.177565
5	Actinobacillus	Haemophilus	0.255159	0.0418653	*
6	Actinobacillus	Neisseria	0.304939	0.014282	*
7	Actinobacillus	Porphyromonas	0.0688659	0.588706
8	Actinobacillus	Streptococcus	0.238693	0.0575038
9	Actinobacillus	TM7x	0.142953	0.259793
10	Actinobacillus	Veillonella	0.0594521	0.640746
11	Actinobacillus	Ct_value	0.0687815	0.589164
12	Actinobacillus	WBC	0.146391	0.248386
13	Actinobacillus	NE%	0.161921	0.201148
14	Actinobacillus	NE#	0.158548	0.210819
15	Actinobacillus	LY%	-0.134992	0.287542
16	Actinobacillus	LY#	-0.0168185	0.895059
17	Actinobacillus	MO%	-0.0995253	0.433947
18	Actinobacillus	BA%	0.0910013	0.474517
19	Actinobacillus	BA#	0.112673	0.375377
20	Actinobacillus	CRP	0.208049	0.0990057
21	Alloprevotella	Actinobacillus	0.272175	0.0295746	*
22	Alloprevotella	Alloprevotella	1	NA
23	Alloprevotella	Capnocytophaga	0.412765	0.000700124	***
24	Alloprevotella	Clostridia_UCG-014	0.389946	0.00144657	**
25	Alloprevotella	Haemophilus	-0.029531	0.816816
26	Alloprevotella	Neisseria	0.226371	0.0720656
27	Alloprevotella	Porphyromonas	0.39813	0.00112164	**
28	Alloprevotella	Streptococcus	0.147338	0.245305
29	Alloprevotella	TM7x	0.372593	0.00242953	**
30	Alloprevotella	Veillonella	0.408075	0.000816162	***
31	Alloprevotella	Ct_value	-0.26919	0.0314798	*
32	Alloprevotella	WBC	0.0370902	0.771072
33	Alloprevotella	NE%	-0.0217449	0.864577
34	Alloprevotella	NE#	0.02491	0.845093
35	Alloprevotella	LY%	0.0412883	0.745988
36	Alloprevotella	LY#	0.120262	0.343857
37	Alloprevotella	MO%	-0.053551	0.674291
38	Alloprevotella	BA%	0.219973	0.0807139
39	Alloprevotella	BA#	0.233534	0.0632802
40	Alloprevotella	CRP	0.135627	0.285259
41	Capnocytophaga	Actinobacillus	0.0891158	0.483759
42	Capnocytophaga	Alloprevotella	0.412765	0.000700124	***
43	Capnocytophaga	Capnocytophaga	1	NA
44	Capnocytophaga	Clostridia_UCG-014	0.367974	0.00277617	**
45	Capnocytophaga	Haemophilus	0.109621	0.388531
46	Capnocytophaga	Neisseria	0.41939	0.000561624	***
47	Capnocytophaga	Porphyromonas	0.501123	2.46836e-05	***
48	Capnocytophaga	Streptococcus	0.0746896	0.557499
49	Capnocytophaga	TM7x	0.461729	0.000122816	***
50	Capnocytophaga	Veillonella	0.0970114	0.445704
51	Capnocytophaga	Ct_value	-0.077724	0.541556
52	Capnocytophaga	WBC	-0.09651	0.44807
53	Capnocytophaga	NE%	0.0082124	0.948647
54	Capnocytophaga	NE#	-0.0527901	0.678664
55	Capnocytophaga	LY%	0.00971297	0.939281
56	Capnocytophaga	LY#	-0.0208823	0.869902
57	Capnocytophaga	MO%	-0.0947172	0.456587
58	Capnocytophaga	BA%	0.208764	0.0978251
59	Capnocytophaga	BA#	0.135368	0.286189
60	Capnocytophaga	CRP	0.0997377	0.432961
61	Clostridia_UCG-014	Actinobacillus	0.17066	0.177565
62	Clostridia_UCG-014	Alloprevotella	0.389946	0.00144657	**
63	Clostridia_UCG-014	Capnocytophaga	0.367974	0.00277617	**
64	Clostridia_UCG-014	Clostridia_UCG-014	1	NA
65	Clostridia_UCG-014	Haemophilus	0.108214	0.394686
66	Clostridia_UCG-014	Neisseria	0.252593	0.0440409	*
67	Clostridia_UCG-014	Porphyromonas	0.229466	0.0681566
68	Clostridia_UCG-014	Streptococcus	0.133362	0.293457
69	Clostridia_UCG-014	TM7x	0.756688	4.75176e-13	***
70	Clostridia_UCG-014	Veillonella	0.115453	0.363632
71	Clostridia_UCG-014	Ct_value	-0.169413	0.180804
72	Clostridia_UCG-014	WBC	0.199433	0.114121
73	Clostridia_UCG-014	NE%	0.197009	0.118678
74	Clostridia_UCG-014	NE#	0.1923	0.127926
75	Clostridia_UCG-014	LY%	-0.220498	0.0799739
76	Clostridia_UCG-014	LY#	-0.0938948	0.460523
77	Clostridia_UCG-014	MO%	-0.0768172	0.546297
78	Clostridia_UCG-014	BA%	0.0590011	0.643286
79	Clostridia_UCG-014	BA#	0.12561	0.322663
80	Clostridia_UCG-014	CRP	0.185062	0.143196
81	Haemophilus	Actinobacillus	0.255159	0.0418653	*
82	Haemophilus	Alloprevotella	-0.029531	0.816816
83	Haemophilus	Capnocytophaga	0.109621	0.388531
84	Haemophilus	Clostridia_UCG-014	0.108214	0.394686
85	Haemophilus	Haemophilus	1	NA
86	Haemophilus	Neisseria	0.345184	0.00521463	**
87	Haemophilus	Porphyromonas	0.0979052	0.441504
88	Haemophilus	Streptococcus	0.136091	0.283601
89	Haemophilus	TM7x	0.19354	0.12544
90	Haemophilus	Veillonella	0.0455798	0.720614
91	Haemophilus	Ct_value	-0.0293598	0.81786
92	Haemophilus	WBC	0.0112872	0.929463
93	Haemophilus	NE%	0.0858078	0.500198
94	Haemophilus	NE#	0.0363078	0.775773
95	Haemophilus	LY%	-0.054636	0.668073
96	Haemophilus	LY#	-0.131892	0.298858
97	Haemophilus	MO%	-0.14733	0.245332
98	Haemophilus	BA%	0.00198902	0.987555
99	Haemophilus	BA#	0.0199975	0.875369
100	Haemophilus	CRP	0.314071	0.0114925	*
101	Neisseria	Actinobacillus	0.304939	0.014282	*
102	Neisseria	Alloprevotella	0.226371	0.0720656
103	Neisseria	Capnocytophaga	0.41939	0.000561624	***
104	Neisseria	Clostridia_UCG-014	0.252593	0.0440409	*
105	Neisseria	Haemophilus	0.345184	0.00521463	**
106	Neisseria	Neisseria	1	NA
107	Neisseria	Porphyromonas	0.32989	0.00776601	**
108	Neisseria	Streptococcus	0.113592	0.371472
109	Neisseria	TM7x	0.306922	0.0136312	*
110	Neisseria	Veillonella	0.0947038	0.45665
111	Neisseria	Ct_value	0.109144	0.39061
112	Neisseria	WBC	-0.0696089	0.584681
113	Neisseria	NE%	0.0440528	0.72961
114	Neisseria	NE#	-0.0202613	0.873738
115	Neisseria	LY%	-0.0333609	0.793553
116	Neisseria	LY#	-0.0736382	0.563075
117	Neisseria	MO%	-0.0437688	0.731287
118	Neisseria	BA%	0.0852321	0.503089
119	Neisseria	BA#	0.0435768	0.732422
120	Neisseria	CRP	0.177834	0.159763
121	Porphyromonas	Actinobacillus	0.0688659	0.588706
122	Porphyromonas	Alloprevotella	0.39813	0.00112164	**
123	Porphyromonas	Capnocytophaga	0.501123	2.46836e-05	***
124	Porphyromonas	Clostridia_UCG-014	0.229466	0.0681566
125	Porphyromonas	Haemophilus	0.0979052	0.441504
126	Porphyromonas	Neisseria	0.32989	0.00776601	**
127	Porphyromonas	Porphyromonas	1	NA
128	Porphyromonas	Streptococcus	0.171843	0.174536
129	Porphyromonas	TM7x	0.263746	0.0352196	*
130	Porphyromonas	Veillonella	0.216561	0.0856504
131	Porphyromonas	Ct_value	-0.0812139	0.523499
132	Porphyromonas	WBC	0.00190099	0.988105
133	Porphyromonas	NE%	0.051006	0.68896
134	Porphyromonas	NE#	0.0554372	0.663496
135	Porphyromonas	LY%	-0.0221479	0.862092
136	Porphyromonas	LY#	0.0126668	0.920867
137	Porphyromonas	MO%	-0.166644	0.188141
138	Porphyromonas	BA%	0.071214	0.576029
139	Porphyromonas	BA#	0.0868469	0.495003
140	Porphyromonas	CRP	0.270782	0.0304517	*
141	Streptococcus	Actinobacillus	0.238693	0.0575038
142	Streptococcus	Alloprevotella	0.147338	0.245305
143	Streptococcus	Capnocytophaga	0.0746896	0.557499
144	Streptococcus	Clostridia_UCG-014	0.133362	0.293457
145	Streptococcus	Haemophilus	0.136091	0.283601
146	Streptococcus	Neisseria	0.113592	0.371472
147	Streptococcus	Porphyromonas	0.171843	0.174536
148	Streptococcus	Streptococcus	1	NA
149	Streptococcus	TM7x	0.0486733	0.702507
150	Streptococcus	Veillonella	-0.145073	0.252717
151	Streptococcus	Ct_value	-0.159571	0.20785
152	Streptococcus	WBC	0.183019	0.147742
153	Streptococcus	NE%	0.113717	0.370939
154	Streptococcus	NE#	0.175393	0.165666
155	Streptococcus	LY%	-0.100005	0.431725
156	Streptococcus	LY#	0.0916439	0.47139
157	Streptococcus	MO%	-0.124931	0.325306
158	Streptococcus	BA%	-0.0890471	0.484097
159	Streptococcus	BA#	-0.020478	0.872399
160	Streptococcus	CRP	0.116668	0.358572
161	TM7x	Actinobacillus	0.142953	0.259793
162	TM7x	Alloprevotella	0.372593	0.00242953	**
163	TM7x	Capnocytophaga	0.461729	0.000122816	***
164	TM7x	Clostridia_UCG-014	0.756688	4.75176e-13	***
165	TM7x	Haemophilus	0.19354	0.12544
166	TM7x	Neisseria	0.306922	0.0136312	*
167	TM7x	Porphyromonas	0.263746	0.0352196	*
168	TM7x	Streptococcus	0.0486733	0.702507
169	TM7x	TM7x	1	NA
170	TM7x	Veillonella	0.105155	0.408261
171	TM7x	Ct_value	-0.103993	0.413489
172	TM7x	WBC	0.0420951	0.741196
173	TM7x	NE%	0.0725968	0.568623
174	TM7x	NE#	0.0421176	0.741062
175	TM7x	LY%	-0.10877	0.392246
176	TM7x	LY#	-0.0956888	0.45196
177	TM7x	MO%	0.0461807	0.717085
178	TM7x	BA%	0.131117	0.30173
179	TM7x	BA#	0.114197	0.36891
180	TM7x	CRP	0.0558034	0.661408
181	Veillonella	Actinobacillus	0.0594521	0.640746
182	Veillonella	Alloprevotella	0.408075	0.000816162	***
183	Veillonella	Capnocytophaga	0.0970114	0.445704
184	Veillonella	Clostridia_UCG-014	0.115453	0.363632
185	Veillonella	Haemophilus	0.0455798	0.720614
186	Veillonella	Neisseria	0.0947038	0.45665
187	Veillonella	Porphyromonas	0.216561	0.0856504
188	Veillonella	Streptococcus	-0.145073	0.252717
189	Veillonella	TM7x	0.105155	0.408261
190	Veillonella	Veillonella	1	NA
191	Veillonella	Ct_value	-0.190887	0.130806
192	Veillonella	WBC	0.102338	0.421003
193	Veillonella	NE%	0.127616	0.314934
194	Veillonella	NE#	0.111575	0.380076
195	Veillonella	LY%	-0.0632191	0.619696
196	Veillonella	LY#	0.0231166	0.856123
197	Veillonella	MO%	-0.275546	0.0275402	*
198	Veillonella	BA%	0.143123	0.25922
199	Veillonella	BA#	0.226239	0.0722356
200	Veillonella	CRP	-0.0263537	0.836236
201	Ct_value	Actinobacillus	0.0687815	0.589164
202	Ct_value	Alloprevotella	-0.26919	0.0314798	*
203	Ct_value	Capnocytophaga	-0.077724	0.541556
204	Ct_value	Clostridia_UCG-014	-0.169413	0.180804
205	Ct_value	Haemophilus	-0.0293598	0.81786
206	Ct_value	Neisseria	0.109144	0.39061
207	Ct_value	Porphyromonas	-0.0812139	0.523499
208	Ct_value	Streptococcus	-0.159571	0.20785
209	Ct_value	TM7x	-0.103993	0.413489
210	Ct_value	Veillonella	-0.190887	0.130806
211	Ct_value	Ct_value	1	NA
212	Ct_value	WBC	-0.0780924	0.539636
213	Ct_value	NE%	-0.149385	0.238736
214	Ct_value	NE#	-0.0885312	0.486643
215	Ct_value	LY%	0.142519	0.261258
216	Ct_value	LY#	0.104339	0.41193
217	Ct_value	MO%	0.0688013	0.589057
218	Ct_value	BA%	0.135647	0.285188
219	Ct_value	BA#	0.0270287	0.832102
220	Ct_value	CRP	0.018956	0.881812
221	WBC	Actinobacillus	0.146391	0.248386
222	WBC	Alloprevotella	0.0370902	0.771072
223	WBC	Capnocytophaga	-0.09651	0.44807
224	WBC	Clostridia_UCG-014	0.199433	0.114121
225	WBC	Haemophilus	0.0112872	0.929463
226	WBC	Neisseria	-0.0696089	0.584681
227	WBC	Porphyromonas	0.00190099	0.988105
228	WBC	Streptococcus	0.183019	0.147742
229	WBC	TM7x	0.0420951	0.741196
230	WBC	Veillonella	0.102338	0.421003
231	WBC	Ct_value	-0.0780924	0.539636
232	WBC	WBC	1	NA
233	WBC	NE%	0.631737	2.17183e-08	***
234	WBC	NE#	0.969424	0	***
235	WBC	LY%	-0.624669	3.45818e-08	***
236	WBC	LY#	0.091519	0.471997
237	WBC	MO%	-0.468352	9.50549e-05	***
238	WBC	BA%	-0.306263	0.0138444	*
239	WBC	BA#	-0.0333863	0.793399
240	WBC	CRP	0.355732	0.00391699	**
241	NE%	Actinobacillus	0.161921	0.201148
242	NE%	Alloprevotella	-0.0217449	0.864577
243	NE%	Capnocytophaga	0.0082124	0.948647
244	NE%	Clostridia_UCG-014	0.197009	0.118678
245	NE%	Haemophilus	0.0858078	0.500198
246	NE%	Neisseria	0.0440528	0.72961
247	NE%	Porphyromonas	0.051006	0.68896
248	NE%	Streptococcus	0.113717	0.370939
249	NE%	TM7x	0.0725968	0.568623
250	NE%	Veillonella	0.127616	0.314934
251	NE%	Ct_value	-0.149385	0.238736
252	NE%	WBC	0.631737	2.17183e-08	***
253	NE%	NE%	1	NA
254	NE%	NE#	0.763717	2.14939e-13	***
255	NE%	LY%	-0.956488	0	***
256	NE%	LY#	-0.62267	3.93627e-08	***
257	NE%	MO%	-0.679466	6.70892e-10	***
258	NE%	BA%	-0.461105	0.000125783	***
259	NE%	BA#	-0.322944	0.00924714	**
260	NE%	CRP	0.396529	0.00117947	**
261	NE#	Actinobacillus	0.158548	0.210819
262	NE#	Alloprevotella	0.02491	0.845093
263	NE#	Capnocytophaga	-0.0527901	0.678664
264	NE#	Clostridia_UCG-014	0.1923	0.127926
265	NE#	Haemophilus	0.0363078	0.775773
266	NE#	Neisseria	-0.0202613	0.873738
267	NE#	Porphyromonas	0.0554372	0.663496
268	NE#	Streptococcus	0.175393	0.165666
269	NE#	TM7x	0.0421176	0.741062
270	NE#	Veillonella	0.111575	0.380076
271	NE#	Ct_value	-0.0885312	0.486643
272	NE#	WBC	0.969424	0	***
273	NE#	NE%	0.763717	2.14939e-13	***
274	NE#	NE#	1	NA
275	NE#	LY%	-0.746348	1.45617e-12	***
276	NE#	LY#	-0.0798635	0.53045
277	NE#	MO%	-0.560376	1.47018e-06	***
278	NE#	BA%	-0.355301	0.00396374	**
279	NE#	BA#	-0.0983744	0.439308
280	NE#	CRP	0.408132	0.000814665	***
281	LY%	Actinobacillus	-0.134992	0.287542
282	LY%	Alloprevotella	0.0412883	0.745988
283	LY%	Capnocytophaga	0.00971297	0.939281
284	LY%	Clostridia_UCG-014	-0.220498	0.0799739
285	LY%	Haemophilus	-0.054636	0.668073
286	LY%	Neisseria	-0.0333609	0.793553
287	LY%	Porphyromonas	-0.0221479	0.862092
288	LY%	Streptococcus	-0.100005	0.431725
289	LY%	TM7x	-0.10877	0.392246
290	LY%	Veillonella	-0.0632191	0.619696
291	LY%	Ct_value	0.142519	0.261258
292	LY%	WBC	-0.624669	3.45818e-08	***
293	LY%	NE%	-0.956488	0	***
294	LY%	NE#	-0.746348	1.45617e-12	***
295	LY%	LY%	1	NA
296	LY%	LY#	0.673669	1.05894e-09	***
297	LY%	MO%	0.518683	1.13002e-05	***
298	LY%	BA%	0.425271	0.000460048	***
299	LY%	BA#	0.309081	0.0129517	*
300	LY%	CRP	-0.362856	0.00321104	**
301	LY#	Actinobacillus	-0.0168185	0.895059
302	LY#	Alloprevotella	0.120262	0.343857
303	LY#	Capnocytophaga	-0.0208823	0.869902
304	LY#	Clostridia_UCG-014	-0.0938948	0.460523
305	LY#	Haemophilus	-0.131892	0.298858
306	LY#	Neisseria	-0.0736382	0.563075
307	LY#	Porphyromonas	0.0126668	0.920867
308	LY#	Streptococcus	0.0916439	0.47139
309	LY#	TM7x	-0.0956888	0.45196
310	LY#	Veillonella	0.0231166	0.856123
311	LY#	Ct_value	0.104339	0.41193
312	LY#	WBC	0.091519	0.471997
313	LY#	NE%	-0.62267	3.93627e-08	***
314	LY#	NE#	-0.0798635	0.53045
315	LY#	LY%	0.673669	1.05894e-09	***
316	LY#	LY#	1	NA
317	LY#	MO%	0.271733	0.0298503	*
318	LY#	BA%	0.276217	0.0271497	*
319	LY#	BA#	0.37375	0.00234905	**
320	LY#	CRP	-0.201534	0.110282
321	MO%	Actinobacillus	-0.0995253	0.433947
322	MO%	Alloprevotella	-0.053551	0.674291
323	MO%	Capnocytophaga	-0.0947172	0.456587
324	MO%	Clostridia_UCG-014	-0.0768172	0.546297
325	MO%	Haemophilus	-0.14733	0.245332
326	MO%	Neisseria	-0.0437688	0.731287
327	MO%	Porphyromonas	-0.166644	0.188141
328	MO%	Streptococcus	-0.124931	0.325306
329	MO%	TM7x	0.0461807	0.717085
330	MO%	Veillonella	-0.275546	0.0275402	*
331	MO%	Ct_value	0.0688013	0.589057
332	MO%	WBC	-0.468352	9.50549e-05	***
333	MO%	NE%	-0.679466	6.70892e-10	***
334	MO%	NE#	-0.560376	1.47018e-06	***
335	MO%	LY%	0.518683	1.13002e-05	***
336	MO%	LY#	0.271733	0.0298503	*
337	MO%	MO%	1	NA
338	MO%	BA%	0.334872	0.00683565	**
339	MO%	BA#	0.212522	0.0917981
340	MO%	CRP	-0.391515	0.00137841	**
341	BA%	Actinobacillus	0.0910013	0.474517
342	BA%	Alloprevotella	0.219973	0.0807139
343	BA%	Capnocytophaga	0.208764	0.0978251
344	BA%	Clostridia_UCG-014	0.0590011	0.643286
345	BA%	Haemophilus	0.00198902	0.987555
346	BA%	Neisseria	0.0852321	0.503089
347	BA%	Porphyromonas	0.071214	0.576029
348	BA%	Streptococcus	-0.0890471	0.484097
349	BA%	TM7x	0.131117	0.30173
350	BA%	Veillonella	0.143123	0.25922
351	BA%	Ct_value	0.135647	0.285188
352	BA%	WBC	-0.306263	0.0138444	*
353	BA%	NE%	-0.461105	0.000125783	***
354	BA%	NE#	-0.355301	0.00396374	**
355	BA%	LY%	0.425271	0.000460048	***
356	BA%	LY#	0.276217	0.0271497	*
357	BA%	MO%	0.334872	0.00683565	**
358	BA%	BA%	1	NA
359	BA%	BA#	0.913198	0	***
360	BA%	CRP	-0.181781	0.150549
361	BA#	Actinobacillus	0.112673	0.375377
362	BA#	Alloprevotella	0.233534	0.0632802
363	BA#	Capnocytophaga	0.135368	0.286189
364	BA#	Clostridia_UCG-014	0.12561	0.322663
365	BA#	Haemophilus	0.0199975	0.875369
366	BA#	Neisseria	0.0435768	0.732422
367	BA#	Porphyromonas	0.0868469	0.495003
368	BA#	Streptococcus	-0.020478	0.872399
369	BA#	TM7x	0.114197	0.36891
370	BA#	Veillonella	0.226239	0.0722356
371	BA#	Ct_value	0.0270287	0.832102
372	BA#	WBC	-0.0333863	0.793399
373	BA#	NE%	-0.322944	0.00924714	**
374	BA#	NE#	-0.0983744	0.439308
375	BA#	LY%	0.309081	0.0129517	*
376	BA#	LY#	0.37375	0.00234905	**
377	BA#	MO%	0.212522	0.0917981
378	BA#	BA%	0.913198	0	***
379	BA#	BA#	1	NA
380	BA#	CRP	-0.106441	0.402523
381	CRP	Actinobacillus	0.208049	0.0990057
382	CRP	Alloprevotella	0.135627	0.285259
383	CRP	Capnocytophaga	0.0997377	0.432961
384	CRP	Clostridia_UCG-014	0.185062	0.143196
385	CRP	Haemophilus	0.314071	0.0114925	*
386	CRP	Neisseria	0.177834	0.159763
387	CRP	Porphyromonas	0.270782	0.0304517	*
388	CRP	Streptococcus	0.116668	0.358572
389	CRP	TM7x	0.0558034	0.661408
390	CRP	Veillonella	-0.0263537	0.836236
391	CRP	Ct_value	0.018956	0.881812
392	CRP	WBC	0.355732	0.00391699	**
393	CRP	NE%	0.396529	0.00117947	**
394	CRP	NE#	0.408132	0.000814665	***
395	CRP	LY%	-0.362856	0.00321104	**
396	CRP	LY#	-0.201534	0.110282
397	CRP	MO%	-0.391515	0.00137841	**
398	CRP	BA%	-0.181781	0.150549
399	CRP	BA#	-0.106441	0.402523
400	CRP	CRP	1	NA
*p < 0.05; **p < 0.01; ***p< 0.001.
WBC: White Blood Cell; NE%: Neutrophil percentage; NE#: Neutrophil count;
LY%: Lymphocyte percentage; LY#: Lymphocyte count; MO%: Monocytes percentage; BA%: Basophil percentage; BA#: Basophil count; CRP: C-reactive protein.
