# Supplementary material for: Comparing sputum microbiota characteristics between severe and critically ill influenza patients
Source: Front Cell Infect Microbiol. 2023 Dec 18;13:1297946. doi: 10.3389/fcimb.2023.1297946 (PMC10766813; doi:10.3389/fcimb.2023.1297946)
Supplement: Supplementary file 6 [file Table_2.xlsx]

## Sheet: total
Supplementary table 2 Correlation coefficient and p value between sputum microbiota and clinically relevant days
num	x	y	correlation coefficient	p_value	p_sig
1	01Hospitalization days	01Hospitalization days	1	NA
2	01Hospitalization days	02Days from onset to admission	-0.0584158	0.646588
3	01Hospitalization days	03Days from onset to sample collection	0.0801818	0.528808
4	01Hospitalization days	04Actinobacillus	0.0427645	0.737228
5	01Hospitalization days	05Alloprevotella	-0.275006	0.0278578	*
6	01Hospitalization days	06Capnocytophaga	-0.335358	0.00675038	**
7	01Hospitalization days	07Clostridia_UCG-014	-0.0896504	0.481129
8	01Hospitalization days	08Haemophilus	-0.0298489	0.814879
9	01Hospitalization days	09Neisseria	-0.0129219	0.919279
10	01Hospitalization days	10Porphyromonas	-0.416448	0.000619722	***
11	01Hospitalization days	11Streptococcus	-0.0557438	0.661748
12	01Hospitalization days	12TM7x	-0.190195	0.132234
13	01Hospitalization days	13Veillonella	-0.0750204	0.55575
14	02Days from onset to admission	01Hospitalization days	-0.0584158	0.646588
15	02Days from onset to admission	02Days from onset to admission	1	NA
16	02Days from onset to admission	03Days from onset to sample collection	0.9084	0	***
17	02Days from onset to admission	04Actinobacillus	-0.0416851	0.74363
18	02Days from onset to admission	05Alloprevotella	-0.0652525	0.608457
19	02Days from onset to admission	06Capnocytophaga	0.150336	0.235728
20	02Days from onset to admission	07Clostridia_UCG-014	-0.257802	0.0397179	*
21	02Days from onset to admission	08Haemophilus	0.0108989	0.931884
22	02Days from onset to admission	09Neisseria	0.0373422	0.769559
23	02Days from onset to admission	10Porphyromonas	0.165901	0.190146
24	02Days from onset to admission	11Streptococcus	0.179803	0.155116
25	02Days from onset to admission	12TM7x	-0.334948	0.00682215	**
26	02Days from onset to admission	13Veillonella	0.0238481	0.851621
27	03Days from onset to sample collection	01Hospitalization days	0.0801818	0.528808
28	03Days from onset to sample collection	02Days from onset to admission	0.9084	0	***
29	03Days from onset to sample collection	03Days from onset to sample collection	1	NA
30	03Days from onset to sample collection	04Actinobacillus	-0.0560195	0.660177
31	03Days from onset to sample collection	05Alloprevotella	-0.120911	0.341239
32	03Days from onset to sample collection	06Capnocytophaga	0.0383016	0.763808
33	03Days from onset to sample collection	07Clostridia_UCG-014	-0.357324	0.00374827	**
34	03Days from onset to sample collection	08Haemophilus	-0.0339869	0.789767
35	03Days from onset to sample collection	09Neisseria	0.0817999	0.520497
36	03Days from onset to sample collection	10Porphyromonas	0.0344779	0.786801
37	03Days from onset to sample collection	11Streptococcus	0.104959	0.409142
38	03Days from onset to sample collection	12TM7x	-0.393438	0.00129881	**
39	03Days from onset to sample collection	13Veillonella	0.0147521	0.907892
40	04Actinobacillus	01Hospitalization days	0.0427645	0.737228
41	04Actinobacillus	02Days from onset to admission	-0.0416851	0.74363
42	04Actinobacillus	03Days from onset to sample collection	-0.0560195	0.660177
43	04Actinobacillus	04Actinobacillus	1	NA
44	04Actinobacillus	05Alloprevotella	0.272175	0.0295746	*
45	04Actinobacillus	06Capnocytophaga	0.0891158	0.483759
46	04Actinobacillus	07Clostridia_UCG-014	0.17066	0.177565
47	04Actinobacillus	08Haemophilus	0.255159	0.0418653	*
48	04Actinobacillus	09Neisseria	0.304939	0.014282	*
49	04Actinobacillus	10Porphyromonas	0.0688659	0.588706
50	04Actinobacillus	11Streptococcus	0.238693	0.0575038
51	04Actinobacillus	12TM7x	0.142953	0.259793
52	04Actinobacillus	13Veillonella	0.0594521	0.640746
53	05Alloprevotella	01Hospitalization days	-0.275006	0.0278578	*
54	05Alloprevotella	02Days from onset to admission	-0.0652525	0.608457
55	05Alloprevotella	03Days from onset to sample collection	-0.120911	0.341239
56	05Alloprevotella	04Actinobacillus	0.272175	0.0295746	*
57	05Alloprevotella	05Alloprevotella	1	NA
58	05Alloprevotella	06Capnocytophaga	0.412765	0.000700124	***
59	05Alloprevotella	07Clostridia_UCG-014	0.389946	0.00144657	**
60	05Alloprevotella	08Haemophilus	-0.029531	0.816816
61	05Alloprevotella	09Neisseria	0.226371	0.0720656
62	05Alloprevotella	10Porphyromonas	0.39813	0.00112164	**
63	05Alloprevotella	11Streptococcus	0.147338	0.245305
64	05Alloprevotella	12TM7x	0.372593	0.00242953	**
65	05Alloprevotella	13Veillonella	0.408075	0.000816162	***
66	06Capnocytophaga	01Hospitalization days	-0.335358	0.00675038	**
67	06Capnocytophaga	02Days from onset to admission	0.150336	0.235728
68	06Capnocytophaga	03Days from onset to sample collection	0.0383016	0.763808
69	06Capnocytophaga	04Actinobacillus	0.0891158	0.483759
70	06Capnocytophaga	05Alloprevotella	0.412765	0.000700124	***
71	06Capnocytophaga	06Capnocytophaga	1	NA
72	06Capnocytophaga	07Clostridia_UCG-014	0.367974	0.00277617	**
73	06Capnocytophaga	08Haemophilus	0.109621	0.388531
74	06Capnocytophaga	09Neisseria	0.41939	0.000561624	***
75	06Capnocytophaga	10Porphyromonas	0.501123	2.46836e-05	***
76	06Capnocytophaga	11Streptococcus	0.0746896	0.557499
77	06Capnocytophaga	12TM7x	0.461729	0.000122816	***
78	06Capnocytophaga	13Veillonella	0.0970114	0.445704
79	07Clostridia_UCG-014	01Hospitalization days	-0.0896504	0.481129
80	07Clostridia_UCG-014	02Days from onset to admission	-0.257802	0.0397179	*
81	07Clostridia_UCG-014	03Days from onset to sample collection	-0.357324	0.00374827	**
82	07Clostridia_UCG-014	04Actinobacillus	0.17066	0.177565
83	07Clostridia_UCG-014	05Alloprevotella	0.389946	0.00144657	**
84	07Clostridia_UCG-014	06Capnocytophaga	0.367974	0.00277617	**
85	07Clostridia_UCG-014	07Clostridia_UCG-014	1	NA
86	07Clostridia_UCG-014	08Haemophilus	0.108214	0.394686
87	07Clostridia_UCG-014	09Neisseria	0.252593	0.0440409	*
88	07Clostridia_UCG-014	10Porphyromonas	0.229466	0.0681566
89	07Clostridia_UCG-014	11Streptococcus	0.133362	0.293457
90	07Clostridia_UCG-014	12TM7x	0.756688	4.75176e-13	***
91	07Clostridia_UCG-014	13Veillonella	0.115453	0.363632
92	08Haemophilus	01Hospitalization days	-0.0298489	0.814879
93	08Haemophilus	02Days from onset to admission	0.0108989	0.931884
94	08Haemophilus	03Days from onset to sample collection	-0.0339869	0.789767
95	08Haemophilus	04Actinobacillus	0.255159	0.0418653	*
96	08Haemophilus	05Alloprevotella	-0.029531	0.816816
97	08Haemophilus	06Capnocytophaga	0.109621	0.388531
98	08Haemophilus	07Clostridia_UCG-014	0.108214	0.394686
99	08Haemophilus	08Haemophilus	1	NA
100	08Haemophilus	09Neisseria	0.345184	0.00521463	**
101	08Haemophilus	10Porphyromonas	0.0979052	0.441504
102	08Haemophilus	11Streptococcus	0.136091	0.283601
103	08Haemophilus	12TM7x	0.19354	0.12544
104	08Haemophilus	13Veillonella	0.0455798	0.720614
105	09Neisseria	01Hospitalization days	-0.0129219	0.919279
106	09Neisseria	02Days from onset to admission	0.0373422	0.769559
107	09Neisseria	03Days from onset to sample collection	0.0817999	0.520497
108	09Neisseria	04Actinobacillus	0.304939	0.014282	*
109	09Neisseria	05Alloprevotella	0.226371	0.0720656
110	09Neisseria	06Capnocytophaga	0.41939	0.000561624	***
111	09Neisseria	07Clostridia_UCG-014	0.252593	0.0440409	*
112	09Neisseria	08Haemophilus	0.345184	0.00521463	**
113	09Neisseria	09Neisseria	1	NA
114	09Neisseria	10Porphyromonas	0.32989	0.00776601	**
115	09Neisseria	11Streptococcus	0.113592	0.371472
116	09Neisseria	12TM7x	0.306922	0.0136312	*
117	09Neisseria	13Veillonella	0.0947038	0.45665
118	10Porphyromonas	01Hospitalization days	-0.416448	0.000619722	***
119	10Porphyromonas	02Days from onset to admission	0.165901	0.190146
120	10Porphyromonas	03Days from onset to sample collection	0.0344779	0.786801
121	10Porphyromonas	04Actinobacillus	0.0688659	0.588706
122	10Porphyromonas	05Alloprevotella	0.39813	0.00112164	**
123	10Porphyromonas	06Capnocytophaga	0.501123	2.46836e-05	***
124	10Porphyromonas	07Clostridia_UCG-014	0.229466	0.0681566
125	10Porphyromonas	08Haemophilus	0.0979052	0.441504
126	10Porphyromonas	09Neisseria	0.32989	0.00776601	**
127	10Porphyromonas	10Porphyromonas	1	NA
128	10Porphyromonas	11Streptococcus	0.171843	0.174536
129	10Porphyromonas	12TM7x	0.263746	0.0352196	*
130	10Porphyromonas	13Veillonella	0.216561	0.0856504
131	11Streptococcus	01Hospitalization days	-0.0557438	0.661748
132	11Streptococcus	02Days from onset to admission	0.179803	0.155116
133	11Streptococcus	03Days from onset to sample collection	0.104959	0.409142
134	11Streptococcus	04Actinobacillus	0.238693	0.0575038
135	11Streptococcus	05Alloprevotella	0.147338	0.245305
136	11Streptococcus	06Capnocytophaga	0.0746896	0.557499
137	11Streptococcus	07Clostridia_UCG-014	0.133362	0.293457
138	11Streptococcus	08Haemophilus	0.136091	0.283601
139	11Streptococcus	09Neisseria	0.113592	0.371472
140	11Streptococcus	10Porphyromonas	0.171843	0.174536
141	11Streptococcus	11Streptococcus	1	NA
142	11Streptococcus	12TM7x	0.0486733	0.702507
143	11Streptococcus	13Veillonella	-0.145073	0.252717
144	12TM7x	01Hospitalization days	-0.190195	0.132234
145	12TM7x	02Days from onset to admission	-0.334948	0.00682215	**
146	12TM7x	03Days from onset to sample collection	-0.393438	0.00129881	**
147	12TM7x	04Actinobacillus	0.142953	0.259793
148	12TM7x	05Alloprevotella	0.372593	0.00242953	**
149	12TM7x	06Capnocytophaga	0.461729	0.000122816	***
150	12TM7x	07Clostridia_UCG-014	0.756688	4.75176e-13	***
151	12TM7x	08Haemophilus	0.19354	0.12544
152	12TM7x	09Neisseria	0.306922	0.0136312	*
153	12TM7x	10Porphyromonas	0.263746	0.0352196	*
154	12TM7x	11Streptococcus	0.0486733	0.702507
155	12TM7x	12TM7x	1	NA
156	12TM7x	13Veillonella	0.105155	0.408261
157	13Veillonella	01Hospitalization days	-0.0750204	0.55575
158	13Veillonella	02Days from onset to admission	0.0238481	0.851621
159	13Veillonella	03Days from onset to sample collection	0.0147521	0.907892
160	13Veillonella	04Actinobacillus	0.0594521	0.640746
161	13Veillonella	05Alloprevotella	0.408075	0.000816162	***
162	13Veillonella	06Capnocytophaga	0.0970114	0.445704
163	13Veillonella	07Clostridia_UCG-014	0.115453	0.363632
164	13Veillonella	08Haemophilus	0.0455798	0.720614
165	13Veillonella	09Neisseria	0.0947038	0.45665
166	13Veillonella	10Porphyromonas	0.216561	0.0856504
167	13Veillonella	11Streptococcus	-0.145073	0.252717
168	13Veillonella	12TM7x	0.105155	0.408261
169	13Veillonella	13Veillonella	1	NA
*p < 0.05; **p < 0.01; ***p< 0.001.
